# Supplementary material for: Select and Sequence of a Segregating Sugar Beet Population Provides Genomic Perspective of Host Resistance to Seedling Rhizoctonia solani Infection
Source: Front Plant Sci. 2022 Jan 13;12:785267. doi: 10.3389/fpls.2021.785267 (PMC8793884; doi:10.3389/fpls.2021.785267)
Supplement: Supplementary file 1 [file Table_1.xlsx]

## Sheet: Sheet2
	Supplemental Table 1 - Genes associated with significant Fst
	Region	Chromosome	Start	Stop	Size (bp)	Fst min	Fst max	Fst average	Number of loci
	1	lcl|Scaffold_1	775523	775654	131	0.724138	0.724138	0.724138	5
	2	lcl|Scaffold_1	2779168	2779168	0	1	1	1	3
	3	lcl|Scaffold_1	3124760	3166903	42143	0.785714	1	0.980519	11
	4	lcl|Scaffold_1	4594972	4594972	0	1	1	1	3
	5	lcl|Scaffold_1	4901657	4901657	0	0.724138	0.724138	0.724138	2
	6	lcl|Scaffold_1	5342636	5358654	16018	1	1	1	10
	7	lcl|Scaffold_1	6541389	6573347	31958	0.8464	1	0.8976	3
	8	lcl|Scaffold_1	7035375	7036716	1341	0.724138	0.785714	0.736453	5
	9	lcl|Scaffold_1	7278501	7330560	52059	0.724138	1	0.960591	7
	10	lcl|Scaffold_1	7413242	7580547	167305	0.724138	1	0.95468	25
	11	lcl|Scaffold_1	9310906	9314193	3287	0.724138	1	0.859113	5
	12	lcl|Scaffold_1	9570973	9604427	33454	1	1	1	28
	13	lcl|Scaffold_1	18739564	18739713	149	0.724138	1	0.908046	3
	14	lcl|Scaffold_1	18803166	18827013	23847	1	1	1	30
	15	lcl|Scaffold_1	18969270	18976381	7111	0.785714	1	0.983516	13
	16	lcl|Scaffold_1	19218209	19218209	0	1	1	1	2
	17	lcl|Scaffold_1	19398549	19443492	44943	1	1	1	12
	18	lcl|Scaffold_1	21678327	21709990	31663	0.785714	1	0.957143	5
	19	lcl|Scaffold_1	22191559	22191576	17	0.724138	1	0.816092	3
	20	lcl|Scaffold_1	22850785	22873560	22775	1	1	1	4
	21	lcl|Scaffold_1	23111878	23179856	67978	0.724138	1	0.938697	9
	22	lcl|Scaffold_1	23244232	23256726	12494	0.724138	1	0.793103	4
	23	lcl|Scaffold_1	23353986	23354372	386	0.724138	1	0.816092	3
	24	lcl|Scaffold_1	23539406	23539406	0	1	1	1	2
	25	lcl|Scaffold_1	23650964	23760995	110031	0.7056	1	0.92949	12
	26	lcl|Scaffold_1	23947024	23947061	37	1	1	1	7
	27	lcl|Scaffold_1	24632156	24632156	0	0.851852	0.851852	0.851852	8
	28	lcl|Scaffold_1	28843755	28843863	108	0.724138	1	0.908046	3
	29	lcl|Scaffold_1	29221787	29221829	42	0.724138	1	0.855939	5
	30	lcl|Scaffold_1	29726720	29726720	0	0.851852	0.851852	0.851852	18
	31	lcl|Scaffold_1	53879990	53880007	17	0.724138	0.785714	0.730296	10
	32	lcl|Scaffold_1	56775349	56775349	0	1	1	1	4
	33	lcl|Scaffold_1	58205764	58227139	21375	0.724138	0.724138	0.724138	5
	34	lcl|Scaffold_1	59231072	59231072	0	1	1	1	4
	35	lcl|Scaffold_1	62600531	62600580	49	1	1	1	4
	36	lcl|Scaffold_1	62821633	62821633	0	0.724138	0.724138	0.724138	11
	37	lcl|Scaffold_1	69318115	69318233	118	0.724138	0.785714	0.759324	7
	38	lcl|Scaffold_1	69648020	69648020	0	1	1	1	2
	39	lcl|Scaffold_1	69853280	69893150	39870	1	1	1	10
	40	lcl|Scaffold_1	70363325	70363325	0	0.724138	0.724138	0.724138	8
	41	lcl|Scaffold_2	786339	789637	3298	1	1	1	7
	42	lcl|Scaffold_2	1342586	1342586	0	0.785714	0.785714	0.785714	2
	43	lcl|Scaffold_2	1555559	1562057	6498	0.785714	0.851852	0.818783	4
	44	lcl|Scaffold_2	1796111	1845924	49813	0.785714	1	0.816327	7
	45	lcl|Scaffold_2	4668772	4668792	20	0.724138	0.724138	0.724138	5
	46	lcl|Scaffold_2	7994574	7994574	0	0.7056	0.7056	0.7056	3
	47	lcl|Scaffold_2	8511785	8511785	0	1	1	1	2
	48	lcl|Scaffold_2	8633001	8633001	0	1	1	1	2
	49	lcl|Scaffold_2	9084581	9084581	0	1	1	1	2
	50	lcl|Scaffold_2	9166817	9167897	1080	1	1	1	7
	51	lcl|Scaffold_2	10572274	10602510	30236	0.724138	1	0.879949	6
	52	lcl|Scaffold_2	12007802	12007802	0	1	1	1	5
	53	lcl|Scaffold_2	12891126	12891126	0	1	1	1	2
	54	lcl|Scaffold_2	14272598	14288029	15431	1	1	1	7
	55	lcl|Scaffold_2	15138762	15138762	0	0.724138	0.724138	0.724138	2
	56	lcl|Scaffold_2	15851722	15851738	16	0.724138	1	0.793103	4
	57	lcl|Scaffold_2	16527428	16624115	96687	0.724138	1	0.860427	9
	58	lcl|Scaffold_2	17108635	17110842	2207	0.724138	1	0.908046	3
	59	lcl|Scaffold_2	17244278	17244370	92	1	1	1	3
	60	lcl|Scaffold_2	17424131	17424131	0	1	1	1	4
	61	lcl|Scaffold_2	17863279	17885678	22399	1	1	1	3
	62	lcl|Scaffold_2	18033282	18033282	0	0.724138	0.724138	0.724138	2
	63	lcl|Scaffold_2	18115472	18141374	25902	0.724138	1	0.92344	12
	64	lcl|Scaffold_2	18335702	18401704	66002	0.724138	1	0.853412	10
	65	lcl|Scaffold_2	18700587	18722970	22383	0.724138	1	0.876225	17
	66	lcl|Scaffold_2	18947678	18977618	29940	0.724138	1	0.887044	9
	67	lcl|Scaffold_2	21623410	21632200	8790	0.724138	0.851852	0.826309	5
	68	lcl|Scaffold_2	23677530	23677530	0	0.724138	0.724138	0.724138	2
	69	lcl|Scaffold_2	23793666	23793666	0	0.7056	0.7056	0.7056	6
	70	lcl|Scaffold_2	32621516	32621516	0	1	1	1	3
	71	lcl|Scaffold_2	34603453	34603453	0	1	1	1	2
	72	lcl|Scaffold_2	34991544	34991544	0	0.710145	0.710145	0.710145	8
	73	lcl|Scaffold_2	39517127	39517127	0	0.785714	0.785714	0.785714	2
	74	lcl|Scaffold_2	39710337	39710337	0	0.785714	0.785714	0.785714	4
	75	lcl|Scaffold_2	42481036	42481096	60	1	1	1	6
	76	lcl|Scaffold_2	52249960	52281722	31762	0.785714	1	0.816327	7
	77	lcl|Scaffold_2	53681228	53681228	0	1	1	1	4
	78	lcl|Scaffold_2	54540332	54540332	0	1	1	1	7
	79	lcl|Scaffold_2	62416670	62439806	23136	0.851852	1	0.901235	3
	80	lcl|Scaffold_2	62835973	62836396	423	1	1	1	10
	81	lcl|Scaffold_3	2159098	2159098	0	0.923077	0.923077	0.923077	5
	82	lcl|Scaffold_3	4857238	4902461	45223	0.785714	1	0.809524	9
	83	lcl|Scaffold_3	6783114	6815802	32688	0.724138	1	0.793103	8
	84	lcl|Scaffold_3	14165319	14200050	34731	0.785714	1	0.954696	8
	85	lcl|Scaffold_3	14963022	14989336	26314	0.724138	1	0.954023	6
	86	lcl|Scaffold_3	15065479	15122945	57466	0.724138	1	0.908046	6
	87	lcl|Scaffold_3	15212554	15293975	81421	0.724138	1	0.873213	11
	88	lcl|Scaffold_3	20416229	20456656	40427	0.785714	1	0.8125	16
	89	lcl|Scaffold_3	37500056	37500061	5	0.724138	0.851852	0.809281	3
	90	lcl|Scaffold_3	39759213	39759250	37	0.724138	0.724138	0.724138	9
	91	lcl|Scaffold_3	44430606	44430770	164	0.785714	0.851852	0.792328	10
	92	lcl|Scaffold_3	47670223	47686911	16688	0.724138	0.851852	0.809281	3
	93	lcl|Scaffold_3	48281437	48281437	0	1	1	1	2
	94	lcl|Scaffold_3	48549703	48549735	32	0.724138	0.724138	0.724138	6
	95	lcl|Scaffold_3	52822307	52822307	0	1	1	1	2
	96	lcl|Scaffold_3	54058631	54058652	21	1	1	1	11
	97	lcl|Scaffold_3	59832562	59832571	9	1	1	1	3
	98	lcl|Scaffold_3	60456120	60456120	0	1	1	1	2
	99	lcl|Scaffold_3	60770165	60770165	0	1	1	1	2
	100	lcl|Scaffold_3	60859835	60922702	62867	0.724138	1	0.792282	9
	101	lcl|Scaffold_3	63629599	63666351	36752	0.724138	1	0.862069	8
	102	lcl|Scaffold_3	65376326	65376326	0	1	1	1	5
	103	lcl|Scaffold_4	1901701	1904942	3241	0.724138	1	0.88573	8
	104	lcl|Scaffold_4	4450475	4450475	0	1	1	1	3
	105	lcl|Scaffold_4	11061274	11061274	0	1	1	1	5
	106	lcl|Scaffold_4	18000139	18000139	0	1	1	1	8
	107	lcl|Scaffold_4	45936697	45936697	0	0.785714	0.785714	0.785714	9
	108	lcl|Scaffold_4	53457686	53504850	47164	0.724138	1	0.960591	7
	109	lcl|Scaffold_4	56248504	56256973	8469	0.724138	1	0.908046	6
	110	lcl|Scaffold_4	56338212	56350879	12667	0.724138	1	0.931034	4
	111	lcl|Scaffold_4	56446122	56458110	11988	1	1	1	3
	112	lcl|Scaffold_4	56522435	56522435	0	1	1	1	9
	113	lcl|Scaffold_4	61960793	61960793	0	0.724138	0.724138	0.724138	3
	114	lcl|Scaffold_4	62293318	62345256	51938	0.851852	1	0.97037	5
	115	lcl|Scaffold_4	62828563	62828563	0	1	1	1	2
	116	lcl|Scaffold_4	63029962	63029962	0	1	1	1	7
	117	lcl|Scaffold_5	1442989	1445000	2011	1	1	1	4
	118	lcl|Scaffold_5	1781438	1788390	6952	0.724138	1	0.851024	11
	119	lcl|Scaffold_5	1925925	1925925	0	1	1	1	4
	120	lcl|Scaffold_5	3002572	3002572	0	0.724138	0.724138	0.724138	7
	121	lcl|Scaffold_5	6872464	6872500	36	0.724138	1	0.931034	4
	122	lcl|Scaffold_5	7169635	7244134	74499	0.785714	1	0.864491	9
	123	lcl|Scaffold_5	13148069	13180313	32244	0.785714	1	0.866071	8
	124	lcl|Scaffold_5	19562808	19562808	0	0.775641	0.775641	0.775641	7
	125	lcl|Scaffold_5	27093754	27093754	0	1	1	1	2
	126	lcl|Scaffold_5	27725891	27725951	60	0.724138	0.785714	0.748768	5
	127	lcl|Scaffold_5	27826869	27826885	16	0.785714	0.785714	0.785714	3
	128	lcl|Scaffold_5	27912103	27912103	0	0.724138	0.724138	0.724138	4
	129	lcl|Scaffold_5	30103498	30103498	0	1	1	1	6
	130	lcl|Scaffold_5	36047188	36047188	0	0.785714	0.785714	0.785714	2
	131	lcl|Scaffold_5	36214082	36214082	0	0.724138	0.724138	0.724138	9
	132	lcl|Scaffold_5	47063329	47063329	0	1	1	1	2
	133	lcl|Scaffold_5	48892894	48904484	11590	0.724138	0.851852	0.800766	5
	134	lcl|Scaffold_5	50537502	50574571	37069	0.724138	0.851852	0.819923	4
	135	lcl|Scaffold_5	51155420	51155426	6	0.785714	0.785714	0.785714	7
	136	lcl|Scaffold_5	56606973	56606973	0	1	1	1	7
	137	lcl|Scaffold_5	61709065	61727687	18622	0.923077	1	0.953846	5
	138	lcl|Scaffold_6	469893	469896	3	1	1	1	4
	139	lcl|Scaffold_6	2815599	2815599	0	0.724138	0.724138	0.724138	23
	140	lcl|Scaffold_6	48183676	48183749	73	1	1	1	11
	141	lcl|Scaffold_6	58224656	58224659	3	0.724138	1	0.908046	3
	142	lcl|Scaffold_6	59604529	59604715	186	1	1	1	9
	143	lcl|Scaffold_7	1850367	1882057	31690	0.724138	1	0.791626	5
	144	lcl|Scaffold_7	2509033	2509641	608	0.724138	1	0.816092	6
	145	lcl|Scaffold_7	2965294	3041912	76618	0.724138	1	0.929979	7
	146	lcl|Scaffold_7	4021587	4026626	5039	0.785714	1	0.828571	5
	147	lcl|Scaffold_7	4913417	4913421	4	0.851852	1	0.985185	10
	148	lcl|Scaffold_7	10048982	10146188	97206	0.724138	1	0.954023	6
	149	lcl|Scaffold_7	11067500	11068005	505	1	1	1	3
	150	lcl|Scaffold_7	11458596	11523303	64707	0.724138	1	0.974922	11
	151	lcl|Scaffold_7	13626579	13668086	41507	1	1	1	15
	152	lcl|Scaffold_7	13794029	13801183	7154	0.724138	1	0.944828	5
	153	lcl|Scaffold_7	13978969	14028658	49689	0.724138	1	0.858945	8
	154	lcl|Scaffold_7	14177348	14177388	40	1	1	1	3
	155	lcl|Scaffold_7	14261294	14304193	42899	1	1	1	3
	156	lcl|Scaffold_7	14419569	14448027	28458	0.724138	1	0.893427	8
	157	lcl|Scaffold_7	14513975	14558462	44487	1	1	1	3
	158	lcl|Scaffold_7	14699518	14778847	79329	0.724138	1	0.829997	7
	159	lcl|Scaffold_7	14949899	14949899	0	0.785714	0.785714	0.785714	2
	160	lcl|Scaffold_7	15181123	15234105	52982	0.724138	1	0.879569	12
	161	lcl|Scaffold_7	15643326	15665870	22544	1	1	1	5
	162	lcl|Scaffold_7	16577473	16581915	4442	1	1	1	3
	163	lcl|Scaffold_7	16659595	16659595	0	1	1	1	2
	164	lcl|Scaffold_7	16721865	16724418	2553	1	1	1	11
	165	lcl|Scaffold_7	16828680	16828680	0	1	1	1	4
	166	lcl|Scaffold_7	17740295	17775167	34872	1	1	1	8
	167	lcl|Scaffold_7	18196639	18196639	0	1	1	1	9
	168	lcl|Scaffold_7	36570079	36609250	39171	1	1	1	3
	169	lcl|Scaffold_7	36688427	36688427	0	1	1	1	7
	170	lcl|Scaffold_7	44213090	44215201	2111	0.785714	1	0.928571	3
	171	lcl|Scaffold_7	44675862	44737378	61516	0.923077	1	0.969231	5
	172	lcl|Scaffold_7	44884705	44884705	0	1	1	1	2
	173	lcl|Scaffold_7	45016543	45016543	0	1	1	1	2
	174	lcl|Scaffold_7	45084153	45084153	0	1	1	1	2
	175	lcl|Scaffold_7	45291058	45353190	62132	0.724138	1	0.911946	8
	176	lcl|Scaffold_7	46093596	46165369	71773	1	1	1	13
	177	lcl|Scaffold_7	47321444	47321444	0	1	1	1	2
	178	lcl|Scaffold_7	47414899	47438175	23276	0.724138	1	0.967546	17
	179	lcl|Scaffold_7	55517822	55520553	2731	0.724138	1	0.867795	17
	180	lcl|Scaffold_8	6099962	6099962	0	1	1	1	3
	181	lcl|Scaffold_8	6792928	6792928	0	1	1	1	4
	182	lcl|Scaffold_8	7812728	7871398	58670	0.724138	1	0.779711	16
	183	lcl|Scaffold_8	31155319	31155319	0	1	1	1	2
	184	lcl|Scaffold_8	31418981	31419009	28	0.724138	1	0.954023	6
	185	lcl|Scaffold_8	32907914	32907914	0	0.724138	0.724138	0.724138	6
	186	lcl|Scaffold_8	39686224	39686224	0	1	1	1	5
	187	lcl|Scaffold_8	43538740	43538751	11	0.724138	0.785714	0.744663	3
	188	lcl|Scaffold_8	46132142	46132146	4	1	1	1	5
	189	lcl|Scaffold_8	51258055	51260750	2695	0.851852	1	0.975309	6
	190	lcl|Scaffold_8	55569140	55569140	0	0.724138	0.724138	0.724138	9
	191	lcl|Scaffold_9	4553106	4553106	0	1	1	1	3
	192	lcl|Scaffold_9	5347026	5477119	130093	1	1	1	15
	193	lcl|Scaffold_9	5728749	5728898	149	0.923077	1	0.990385	8
	194	lcl|Scaffold_9	14095468	14095468	0	1	1	1	2
	195	lcl|Scaffold_9	14439850	14444635	4785	0.724138	1	0.908046	3
	196	lcl|Scaffold_9	14650839	14650839	0	1	1	1	6
	197	lcl|Scaffold_9	28688988	28688988	0	0.851852	0.851852	0.851852	4
	198	lcl|Scaffold_9	34647812	34647812	0	0.785714	0.785714	0.785714	5
	199	lcl|Scaffold_9	35452029	35452029	0	1	1	1	10
	200	lcl|Scaffold_9	41431069	41431069	0	1	1	1	7
	201	lcl|Scaffold_9	45633063	45633063	0	1	1	1	5
	202	lcl|Scaffold_9	46900784	46900784	0	1	1	1	7
	203	lcl|Scaffold_9	50930814	50930814	0	0.724138	0.724138	0.724138	2
	204	lcl|Scaffold_9	51222410	51222410	0	1	1	1	11
	205	lcl|Scaffold_9	54765931	54765931	0	1	1	1	4
	206	lcl|Scaffold_9	55487829	55510319	22490	0.724138	1	0.780378	6
	lcl|Scaffold_9	Liftoff	gene	51513278	51527398	.	-	.	EL10Ac9g21979
	lcl|Scaffold_9	Liftoff	gene	52264880	52278589	.	+	.	EL10Ac9g22040
	lcl|Scaffold_9	Liftoff	gene	52889989	52891913	.	+	.	EL10Ac9g22099
	lcl|Scaffold_9	Liftoff	gene	53136410	53139843	.	+	.	EL10Ac9g22117
	lcl|Scaffold_9	Liftoff	gene	55473478	55489925	.	+	.	EL10Ac9g22315
	lcl|Scaffold_9	Liftoff	gene	55501011	55520595	.	+	.	EL10Ac9g22319
