# Supplementary material for: Select and Sequence of a Segregating Sugar Beet Population Provides Genomic Perspective of Host Resistance to Seedling Rhizoctonia solani Infection
Source: Front Plant Sci. 2022 Jan 13;12:785267. doi: 10.3389/fpls.2021.785267 (PMC8793884; doi:10.3389/fpls.2021.785267)
Supplement: Supplementary file 2 [file Table_2.xlsx]

## Sheet: Sheet2
	Supplemental Table 2 - Genomic Regions associated with significant DeltaAF
	Region	Chromosome	start position	stop position	size	Number of loci
	1	lcl|Scaffold_1	2848411	2848411	0	1
	2	lcl|Scaffold_1	5496686	5496686	0	1
	3	lcl|Scaffold_1	5741892	5741892	0	1
	4	lcl|Scaffold_1	6359200	6359200	0	1
	5	lcl|Scaffold_1	10521134	10521134	0	1
	6	lcl|Scaffold_1	11468948	11468948	0	1
	7	lcl|Scaffold_1	11698071	11698071	0	1
	8	lcl|Scaffold_1	15625117	15625117	0	1
	9	lcl|Scaffold_1	19217784	19217784	0	1
	10	lcl|Scaffold_1	19396026	19425056	29030	3
	11	lcl|Scaffold_1	20000806	20000806	0	1
	12	lcl|Scaffold_1	21263551	21263551	0	1
	13	lcl|Scaffold_1	23177655	23177669	14	2
	14	lcl|Scaffold_1	23244232	23244548	316	2
	15	lcl|Scaffold_1	23650595	23697575	46980	2
	16	lcl|Scaffold_1	23947024	23947061	37	4
	17	lcl|Scaffold_1	24987470	24987470	0	1
	18	lcl|Scaffold_1	46625415	46625415	0	1
	19	lcl|Scaffold_1	50559105	50559105	0	1
	20	lcl|Scaffold_1	54208817	54208817	0	1
	21	lcl|Scaffold_1	55527120	55527120	0	1
	22	lcl|Scaffold_1	55992222	55992222	0	1
	23	lcl|Scaffold_1	56571782	56571782	0	1
	24	lcl|Scaffold_1	58205764	58205764	0	1
	25	lcl|Scaffold_1	59231062	59231072	10	2
	26	lcl|Scaffold_1	62243719	62243719	0	1
	27	lcl|Scaffold_1	66577347	66577347	0	1
	28	lcl|Scaffold_10	150283	150283	0	1
	29	lcl|Scaffold_2	786339	789637	3298	2
	30	lcl|Scaffold_2	1796111	1845924	49813	2
	31	lcl|Scaffold_2	2824891	2824891	0	1
	32	lcl|Scaffold_2	15093093	15138762	45669	2
	33	lcl|Scaffold_2	16624093	16624093	0	1
	34	lcl|Scaffold_2	17244370	17244370	0	1
	35	lcl|Scaffold_2	17790729	17790729	0	1
	36	lcl|Scaffold_2	18014258	18014258	0	1
	37	lcl|Scaffold_2	18141331	18141331	0	1
	38	lcl|Scaffold_2	18338987	18346580	7593	5
	39	lcl|Scaffold_2	18700502	18702623	2121	4
	40	lcl|Scaffold_2	19366689	19366689	0	1
	41	lcl|Scaffold_2	22017388	22017388	0	1
	42	lcl|Scaffold_2	23677530	23677530	0	1
	43	lcl|Scaffold_2	23793666	23793666	0	1
	44	lcl|Scaffold_2	29408371	29408371	0	1
	45	lcl|Scaffold_2	35363747	35363747	0	1
	46	lcl|Scaffold_2	39910746	39910746	0	1
	47	lcl|Scaffold_2	53677912	53677912	0	1
	48	lcl|Scaffold_2	54524775	54540332	15557	2
	49	lcl|Scaffold_2	58066722	58066722	0	1
	50	lcl|Scaffold_3	1126861	1126861	0	1
	51	lcl|Scaffold_3	1969486	1969486	0	1
	52	lcl|Scaffold_3	4902417	4902417	0	1
	53	lcl|Scaffold_3	6559890	6559890	0	1
	54	lcl|Scaffold_3	6724192	6724192	0	1
	55	lcl|Scaffold_3	6783105	6783105	0	1
	56	lcl|Scaffold_3	9017317	9017317	0	1
	57	lcl|Scaffold_3	14158697	14158697	0	1
	58	lcl|Scaffold_3	15183562	15183562	0	1
	59	lcl|Scaffold_3	15243368	15282274	38906	2
	60	lcl|Scaffold_3	20415968	20416240	272	3
	61	lcl|Scaffold_3	39735971	39735971	0	1
	62	lcl|Scaffold_3	44430606	44430606	0	1
	63	lcl|Scaffold_3	45767897	45767897	0	1
	64	lcl|Scaffold_3	47686911	47686911	0	1
	65	lcl|Scaffold_3	48239959	48281437	41478	2
	66	lcl|Scaffold_3	52715927	52715927	0	1
	67	lcl|Scaffold_3	56318571	56318571	0	1
	68	lcl|Scaffold_3	59809138	59809138	0	1
	69	lcl|Scaffold_3	60769635	60769635	0	1
	70	lcl|Scaffold_3	65225170	65225170	0	1
	71	lcl|Scaffold_4	1904674	1904696	22	2
	72	lcl|Scaffold_4	40900804	40900804	0	1
	73	lcl|Scaffold_4	49642589	49642589	0	1
	74	lcl|Scaffold_4	53457686	53504844	47158	2
	75	lcl|Scaffold_4	56329601	56329601	0	1
	76	lcl|Scaffold_4	56522395	56522435	40	2
	77	lcl|Scaffold_4	57750797	57750797	0	1
	78	lcl|Scaffold_4	61687144	61687144	0	1
	79	lcl|Scaffold_4	63029953	63029962	9	2
	80	lcl|Scaffold_5	1180152	1180152	0	1
	81	lcl|Scaffold_5	1442692	1442692	0	1
	82	lcl|Scaffold_5	6872464	6872500	36	2
	83	lcl|Scaffold_5	6941348	6941348	0	1
	84	lcl|Scaffold_5	7244134	7244134	0	1
	85	lcl|Scaffold_5	19562808	19562808	0	1
	86	lcl|Scaffold_5	23588902	23588902	0	1
	87	lcl|Scaffold_5	28944588	28944588	0	1
	88	lcl|Scaffold_5	42132982	42132982	0	1
	89	lcl|Scaffold_5	48904484	48904484	0	1
	90	lcl|Scaffold_5	56606973	56606973	0	1
	91	lcl|Scaffold_5	61709065	61709075	10	2
	92	lcl|Scaffold_6	3033416	3033416	0	1
	93	lcl|Scaffold_6	33124391	33124391	0	1
	94	lcl|Scaffold_6	45289724	45289724	0	1
	95	lcl|Scaffold_6	48165588	48183685	18097	3
	96	lcl|Scaffold_6	54285998	54285998	0	1
	97	lcl|Scaffold_7	1850367	1850367	0	1
	98	lcl|Scaffold_7	2965251	2965294	43	2
	99	lcl|Scaffold_7	3041912	3041912	0	1
	100	lcl|Scaffold_7	4913417	4913421	4	2
	101	lcl|Scaffold_7	5225674	5225674	0	1
	102	lcl|Scaffold_7	5650348	5650348	0	1
	103	lcl|Scaffold_7	10229108	10229108	0	1
	104	lcl|Scaffold_7	11835274	11835274	0	1
	105	lcl|Scaffold_7	12708821	12708821	0	1
	106	lcl|Scaffold_7	13335082	13335082	0	1
	107	lcl|Scaffold_7	13626579	13632042	5463	3
	108	lcl|Scaffold_7	13790675	13790675	0	1
	109	lcl|Scaffold_7	14304193	14304193	0	1
	110	lcl|Scaffold_7	14419569	14445238	25669	2
	111	lcl|Scaffold_7	14699518	14699518	0	1
	112	lcl|Scaffold_7	14948812	14948812	0	1
	113	lcl|Scaffold_7	15181123	15200060	18937	2
	114	lcl|Scaffold_7	15643326	15665870	22544	3
	115	lcl|Scaffold_7	16576949	16576949	0	1
	116	lcl|Scaffold_7	16724330	16724418	88	3
	117	lcl|Scaffold_7	17775167	17775167	0	1
	118	lcl|Scaffold_7	25250059	25250059	0	1
	119	lcl|Scaffold_7	36609250	36609250	0	1
	120	lcl|Scaffold_7	44210524	44213090	2566	2
	121	lcl|Scaffold_7	44638344	44638344	0	1
	122	lcl|Scaffold_7	44737378	44737378	0	1
	123	lcl|Scaffold_7	45291058	45353190	62132	4
	124	lcl|Scaffold_7	45453040	45453040	0	1
	125	lcl|Scaffold_7	47428278	47428365	87	4
	126	lcl|Scaffold_7	52512965	52512965	0	1
	127	lcl|Scaffold_7	55520553	55520553	0	1
	128	lcl|Scaffold_8	1442031	1442031	0	1
	129	lcl|Scaffold_8	2814345	2814345	0	1
	130	lcl|Scaffold_8	3930082	3930082	0	1
	131	lcl|Scaffold_8	6099962	6099962	0	1
	132	lcl|Scaffold_8	10801025	10801025	0	1
	133	lcl|Scaffold_9	28101126	28101126	0	1
	134	lcl|Scaffold_9	34647812	34647812	0	1
	135	lcl|Scaffold_9	45146825	45146825	0	1
	136	lcl|Scaffold_9	46900714	46900784	70	2
	lcl|Scaffold_7	Liftoff	gene	14770996	14777437	.
	lcl|Scaffold_7	Liftoff	gene	14938180	14948724	.
	lcl|Scaffold_7	Liftoff	gene	15165826	15172893	.
	lcl|Scaffold_7	Liftoff	gene	15181188	15181690	.
	lcl|Scaffold_7	Liftoff	gene	15182654	15187971	.
	lcl|Scaffold_7	Liftoff	gene	15537108	15545609	.
	lcl|Scaffold_7	Liftoff	gene	15643877	15645017	.
	lcl|Scaffold_7	Liftoff	gene	15666223	15687673	.
	lcl|Scaffold_7	Liftoff	gene	16725057	16728738	.
	lcl|Scaffold_7	Liftoff	gene	1851042	1854349	.
	lcl|Scaffold_7	Liftoff	gene	1862787	1866432	.
	lcl|Scaffold_7	Liftoff	gene	2191517	2210917	.
	lcl|Scaffold_7	Liftoff	gene	22911286	22919152	.
	lcl|Scaffold_7	Liftoff	gene	3035354	3036252	.
	lcl|Scaffold_7	Liftoff	gene	3969907	3975783	.
	lcl|Scaffold_7	Liftoff	gene	4027752	4028839	.
	lcl|Scaffold_7	Liftoff	gene	4130606	4135112	.
	lcl|Scaffold_7	Liftoff	gene	4516372	4520619	.
	lcl|Scaffold_7	Liftoff	gene	47381965	47386847	.
	lcl|Scaffold_7	Liftoff	gene	52515661	52518741	.
	lcl|Scaffold_7	Liftoff	gene	54144115	54153297	.
	lcl|Scaffold_7	Liftoff	gene	6070690	6074404	.
	lcl|Scaffold_7	Liftoff	gene	7409766	7411499	.
	lcl|Scaffold_7	Liftoff	gene	9109041	9109640	.
	lcl|Scaffold_8	Liftoff	gene	14343460	14344778	.
	lcl|Scaffold_8	Liftoff	gene	31157574	31164931	.
	lcl|Scaffold_8	Liftoff	gene	3931557	3936198	.
	lcl|Scaffold_8	Liftoff	gene	55571385	55581221	.
	lcl|Scaffold_8	Liftoff	gene	6088933	6098682	.
	lcl|Scaffold_8	Liftoff	gene	7822907	7823282	.
	lcl|Scaffold_9	Liftoff	gene	14097941	14099605	.
	lcl|Scaffold_9	Liftoff	gene	34270467	34272017	.
	lcl|Scaffold_9	Liftoff	gene	34272047	34272470	.
	lcl|Scaffold_9	Liftoff	gene	34649587	34650743	.
	lcl|Scaffold_9	Liftoff	gene	34943726	34949050	.
	lcl|Scaffold_9	Liftoff	gene	38825412	38832157	.
	lcl|Scaffold_9	Liftoff	gene	45062640	45074665	.
	lcl|Scaffold_9	Liftoff	gene	45147340	45159727	.
	lcl|Scaffold_9	Liftoff	gene	45629085	45630004	.
	lcl|Scaffold_9	Liftoff	gene	45630385	45631443	.
	lcl|Scaffold_9	Liftoff	gene	46352298	46355961	.
	lcl|Scaffold_9	Liftoff	gene	46894470	46899921	.
	lcl|Scaffold_9	Liftoff	gene	46899940	46900230	.
	lcl|Scaffold_9	Liftoff	gene	51206231	51217533	.
	lcl|Scaffold_9	Liftoff	gene	5463474	5463726	.
	lcl|Scaffold_9	Liftoff	gene	5463872	5464187	.
	lcl|Scaffold_9	Liftoff	gene	5464233	5465868	.
	lcl|Scaffold_9	Liftoff	gene	5466257	5466772	.
	lcl|Scaffold_9	Liftoff	gene	54757410	54763623	.
	lcl|Scaffold_9	Liftoff	gene	54766029	54776983	.
	lcl|Scaffold_9	Liftoff	gene	5478313	5479404	.
	lcl|Scaffold_9	Liftoff	gene	54858397	54861454	.
