# Supplementary material for: Select and Sequence of a Segregating Sugar Beet Population Provides Genomic Perspective of Host Resistance to Seedling Rhizoctonia solani Infection
Source: Front Plant Sci. 2022 Jan 13;12:785267. doi: 10.3389/fpls.2021.785267 (PMC8793884; doi:10.3389/fpls.2021.785267)
Supplement: Supplementary file 3 [file Table_3.xlsx]

## Sheet: Sheet2
	Supplemental Table 3 - Genes associated with significant Fst
	Chromosome	Annotation	Feature	Start Pos	Stop Pos		Strand		EL10.1 Gene ID	Gene Description
	lcl|Scaffold_1	Liftoff	gene	909219	913120	.	-	.	EL10Ac6g15717	Floral homeotic protein APETALA 2
	lcl|Scaffold_1	Liftoff	gene	2838941	2851155	.	+	.	EL10Ac6g15590	DEAD-box ATP-dependent RNA helicase 16
	lcl|Scaffold_1	Liftoff	gene	3124396	3127216	.	+	.	EL10Ac6g15568	hypothetical protein
	lcl|Scaffold_1	Liftoff	gene	4585733	4589630	.	+	.	EL10As8g23833	hypothetical protein
	lcl|Scaffold_1	Liftoff	gene	4594838	4596045	.	-	.	EL10As8g23832	Jacalin-like lectin domain
	lcl|Scaffold_1	Liftoff	gene	4888365	4904826	.	-	.	EL10Ac6g15515	hypothetical protein;TMhmm_ExpAA:20
	lcl|Scaffold_1	Liftoff	gene	5352761	5363576	.	-	.	EL10Ac6g15491	Alpha-mannosidase {ECO:0000303|PubMed:4973951};SignalP:0.561
	lcl|Scaffold_1	Liftoff	gene	5478446	5513198	.	-	.	EL10Ac6g15479	Transformation/transcription domain-associated protein
	lcl|Scaffold_1	Liftoff	gene	5741255	5754057	.	-	.	EL10Ac6g15462	Domain of unknown function (DUF4210)
	lcl|Scaffold_1	Liftoff	gene	6188768	6197734	.	+	.	EL10Ac6g15425	Protein of unknown function (DUF3339);TMhmm_ExpAA:95.51
	lcl|Scaffold_1	Liftoff	gene	6531661	6537349	.	+	.	EL10Ac6g15395	hypothetical protein
	lcl|Scaffold_1	Liftoff	gene	7325964	7332609	.	+	.	EL10Ac6g15340	Patatin-like protein 5
	lcl|Scaffold_1	Liftoff	gene	7409666	7416329	.	-	.	EL10Ac6g15331	Probable E3 ubiquitin-protein ligase HERC2;TMhmm_ExpAA:33.24
	lcl|Scaffold_1	Liftoff	gene	7486762	7502133	.	+	.	EL10Ac6g15325	Transmembrane protein 184A;TMhmm_ExpAA:152
	lcl|Scaffold_1	Liftoff	gene	7552956	7566740	.	+	.	EL10Ac6g15321	Flap endonuclease 1 {ECO:0000255|HAMAP-Rule:MF_03140}
	lcl|Scaffold_1	Liftoff	gene	7724516	7726673	.	+	.	EL10Ac6g15308	ABC transporter I family member 10, chloroplastic
	lcl|Scaffold_1	Liftoff	gene	8637061	8643166	.	+	.	EL10Ac6g15236	Ribonuclease P protein subunit p25-like protein
	lcl|Scaffold_1	Liftoff	gene	8996121	9014692	.	-	.	EL10Ac6g15211	Kinesin-like protein KCA2
	lcl|Scaffold_1	Liftoff	gene	9309729	9313288	.	-	.	EL10Ac6g15178	hypothetical protein;TMhmm_ExpAA:20.08
	lcl|Scaffold_1	Liftoff	gene	9599525	9611188	.	+	.	EL10Ac6g15165	Protein FD
	lcl|Scaffold_1	Liftoff	gene	10879048	10879380	.	+	.	EL10Ac6g15089	RNA recognition motif. (a.k.a. RRM, RBD, or RNP domain)
	lcl|Scaffold_1	Liftoff	gene	11465035	11473576	.	+	.	EL10Ac6g15080	Protein FAR-RED ELONGATED HYPOCOTYL 3
	lcl|Scaffold_1	Liftoff	gene	11696003	11698657	.	+	.	EL10Ac6g15067	Peptidyl-prolyl cis-trans isomerase FKBP16-2, chloroplastic
	lcl|Scaffold_1	Liftoff	gene	12525804	12534878	.	+	.	EL10Ac6g15019	Folic acid synthesis protein fol1
	lcl|Scaffold_1	Liftoff	gene	16545292	16557232	.	-	.	EL10Ac6g14840	Putative UDP-glucose flavonoid 3-O-glucosyltransferase 3 {ECO:0000250|UniProtKB:Q2V6K0}
	lcl|Scaffold_1	Liftoff	gene	18942725	18954021	.	+	.	EL10Ac6g14745	hypothetical protein
	lcl|Scaffold_1	Liftoff	gene	22006144	22018970	.	+	.	EL10Ac6g14649	Jasmonate-induced protein homolog
	lcl|Scaffold_1	Liftoff	gene	24617202	24626290	.	+	.	EL10Ac6g14576	Tetraspanin-9;TMhmm_ExpAA:90.04
	lcl|Scaffold_1	Liftoff	gene	24630264	24641682	.	+	.	EL10Ac6g14575	Tetraspanin-9;TMhmm_ExpAA:92
	lcl|Scaffold_1	Liftoff	gene	24963657	24994859	.	+	.	EL10Ac6g14562	Importin-9;TMhmm_ExpAA:27.48
	lcl|Scaffold_1	Liftoff	gene	26104519	26112348	.	+	.	EL10Ac6g14526	Zinc finger CCHC domain-containing protein 8
	lcl|Scaffold_1	Liftoff	gene	28472524	28496656	.	-	.	EL10Ac6g14467	Beta-lactamase superfamily domain
	lcl|Scaffold_1	Liftoff	gene	28842103	28848838	.	-	.	EL10Ac6g14449	hypothetical protein
	lcl|Scaffold_1	Liftoff	gene	34411496	34423419	.	+	.	EL10Ac6g14326	Nicotinamide adenine dinucleotide transporter 2, mitochondrial
	lcl|Scaffold_1	Liftoff	gene	35839898	35864443	.	+	.	EL10Ac6g14292	Putative lipid phosphate phosphatase 3, chloroplastic;TMhmm_ExpAA:109.04
	lcl|Scaffold_1	Liftoff	gene	36033200	36038003	.	+	.	EL10Ac6g14287	Amino-acid permease BAT1 homolog;TMhmm_ExpAA:264.24
	lcl|Scaffold_1	Liftoff	gene	36558228	36584375	.	-	.	EL10Ac6g14272	ATP-dependent RNA helicase DHX36;SignalP:0.465
	lcl|Scaffold_1	Liftoff	gene	46588079	46642422	.	-	.	EL10Ac6g14083	Nuclear pore complex protein GP210 {ECO:0000303|PubMed:21189294};SignalP:0.539;TMhmm_ExpAA:40
	lcl|Scaffold_1	Liftoff	gene	47455602	47506637	.	+	.	EL10Ac6g14066	Potassium channel AKT2/3;TMhmm_ExpAA:106.72
	lcl|Scaffold_1	Liftoff	gene	48705949	48731992	.	-	.	EL10Ac6g14036	U3 small nucleolar RNA-associated protein 21 homolog
	lcl|Scaffold_1	Liftoff	gene	52377080	52385354	.	+	.	EL10Ac6g13951	Uncharacterized protein At4g37920, chloroplastic
	lcl|Scaffold_1	Liftoff	gene	57071600	57078993	.	+	.	EL10As2g23169	Proteasome subunit beta type-7-A
	lcl|Scaffold_1	Liftoff	gene	66562637	66581359	.	-	.	EL10Ac6g13480	Mannosyl-oligosaccharide glucosidase GCS1;TMhmm_ExpAA:22.85
	lcl|Scaffold_1	Liftoff	gene	67271623	67282823	.	-	.	EL10Ac6g13424	Trihelix transcription factor GT-1
	lcl|Scaffold_1	Liftoff	gene	68361783	68372006	.	-	.	EL10Ac6g13334	Phospholipase D delta
	lcl|Scaffold_1	Liftoff	gene	68622092	68650785	.	-	.	EL10Ac6g13316	Rhamnogalacturonate lyase;SignalP:0.768;TMhmm_ExpAA:16.35
	lcl|Scaffold_1	Liftoff	gene	69073563	69083135	.	+	.	EL10Ac6g13294	Transcription factor bHLH19
	lcl|Scaffold_1	Liftoff	gene	69644352	69648601	.	-	.	EL10Ac6g13257	Endo-1,4-beta-xylanase F1;SignalP:0.778
	lcl|Scaffold_1	Liftoff	gene	71801031	71814691	.	-	.	EL10Ac6g13111	Zinc finger MYND domain-containing protein 15
	lcl|Scaffold_2	Liftoff	gene	787508	799504	.	-	.	EL10Ac5g13023	Oxysterol-binding protein-related protein 2A
	lcl|Scaffold_2	Liftoff	gene	1795900	1800250	.	-	.	EL10Ac5g12953	Protein NLP7
	lcl|Scaffold_2	Liftoff	gene	6311402	6334678	.	-	.	EL10Ac5g12620	SNARE-interacting protein KEULE
	lcl|Scaffold_2	Liftoff	gene	7975565	7983925	.	+	.	EL10Ac5g12517	Ethylene-overproduction protein 1
	lcl|Scaffold_2	Liftoff	gene	8486187	8533480	.	-	.	EL10Ac5g12472	Glutamine-dependent NAD(+) synthetase
	lcl|Scaffold_2	Liftoff	gene	10501483	10506226	.	-	.	EL10Ac5g12364	60S ribosomal protein L15
	lcl|Scaffold_2	Liftoff	gene	15091559	15093205	.	+	.	EL10Ac5g12178	hypothetical protein
	lcl|Scaffold_2	Liftoff	gene	15849952	15853223	.	-	.	EL10Ac5g12147	Putative disease resistance protein RGA4
	lcl|Scaffold_2	Liftoff	gene	16377231	16389246	.	+	.	EL10Ac5g12124	Late blight resistance protein R1-A
	lcl|Scaffold_2	Liftoff	gene	17790528	17793775	.	-	.	EL10Ac5g12072	Putative disease resistance protein RGA1
	lcl|Scaffold_2	Liftoff	gene	17883810	17885992	.	-	.	EL10Ac5g12070	Transcription factor MYB39
	lcl|Scaffold_2	Liftoff	gene	29666441	29681249	.	+	.	EL10Ac5g11694	Replication factor C subunit 3
	lcl|Scaffold_2	Liftoff	gene	29961417	29966541	.	-	.	EL10Ac5g11689	Peroxidase 57;TMhmm_ExpAA:21
	lcl|Scaffold_2	Liftoff	gene	34989052	34994899	.	+	.	EL10Ac5g11579	Expansin-A4;SignalP:0.86
	lcl|Scaffold_2	Liftoff	gene	38611832	38616307	.	-	.	EL10As1g23097	hypothetical protein
	lcl|Scaffold_2	Liftoff	gene	39307342	39325427	.	-	.	EL10As1g23063	Uncharacterized protein At5g02240
	lcl|Scaffold_2	Liftoff	gene	39316449	39326054	.	+	.	EL10As1g23062	Uncharacterized protein At2g37660, chloroplastic
	lcl|Scaffold_2	Liftoff	gene	39697179	39711011	.	-	.	EL10As1g23039	hypothetical protein
	lcl|Scaffold_2	Liftoff	gene	52272044	52298782	.	+	.	EL10Ac5g11221	Probable acyl-activating enzyme 17, peroxisomal
	lcl|Scaffold_2	Liftoff	gene	52417844	52424439	.	+	.	EL10Ac5g11213	Agmatine deiminase
	lcl|Scaffold_2	Liftoff	gene	54689071	54737143	.	+	.	EL10Ac5g11118	Activating signal cointegrator 1 complex subunit 3
	lcl|Scaffold_2	Liftoff	gene	56031375	56034988	.	+	.	EL10Ac5g11051	NEP1-interacting protein-like 2;TMhmm_ExpAA:32.25
	lcl|Scaffold_2	Liftoff	gene	58065280	58072480	.	-	.	EL10Ac5g10958	Angio-associated migratory cell protein
	lcl|Scaffold_2	Liftoff	gene	59068585	59081444	.	+	.	EL10Ac5g10906	Bifunctional purine biosynthesis protein PurH {ECO:0000255|HAMAP-Rule:MF_00139}
	lcl|Scaffold_2	Liftoff	gene	66461985	66472428	.	-	.	EL10As5g23496	CTP synthase
	lcl|Scaffold_3	Liftoff	gene	2466760	2474374	.	+	.	EL10Ac4g07698	Pre-mRNA-splicing factor SLU7
	lcl|Scaffold_3	Liftoff	gene	7263394	7271381	.	-	.	EL10Ac4g08018	Receptor-like protein 12;SignalP:0.686;TMhmm_ExpAA:19.24
	lcl|Scaffold_3	Liftoff	gene	15057310	15066616	.	-	.	EL10Ac4g08321	Zinc finger CCCH domain-containing protein 49
	lcl|Scaffold_3	Liftoff	gene	15205558	15221747	.	-	.	EL10Ac4g08326	Uncharacterized protein ycf45
	lcl|Scaffold_3	Liftoff	gene	15273687	15276782	.	-	.	EL10Ac4g08330	Flavonol synthase/flavanone 3-hydroxylase
	lcl|Scaffold_3	Liftoff	gene	15281309	15302076	.	+	.	EL10Ac4g08331	Putative ribonuclease H protein At1g65750
	lcl|Scaffold_3	Liftoff	gene	23440295	23451357	.	-	.	EL10Ac4g08536	Pentatricopeptide repeat-containing protein At4g31850, chloroplastic
	lcl|Scaffold_3	Liftoff	gene	27444256	27462285	.	+	.	EL10Ac4g08620	Probable carboxylesterase 11
	lcl|Scaffold_3	Liftoff	gene	43033808	43082165	.	-	.	EL10Ac4g09016	Exportin-4
	lcl|Scaffold_3	Liftoff	gene	44338585	44346921	.	+	.	EL10Ac4g09055	hypothetical protein
	lcl|Scaffold_3	Liftoff	gene	45578348	45588488	.	+	.	EL10Ac4g09082	NAD(P)-binding Rossmann-like domain
	lcl|Scaffold_3	Liftoff	gene	47510222	47517062	.	+	.	EL10Ac4g09156	Transposon TX1 uncharacterized 149 kDa protein
	lcl|Scaffold_3	Liftoff	gene	47667882	47676558	.	+	.	EL10Ac4g09163	Probable prefoldin subunit 4
	lcl|Scaffold_3	Liftoff	gene	51345528	51365395	.	-	.	EL10Ac4g09300	Probable 39S ribosomal protein L45, mitochondrial
	lcl|Scaffold_3	Liftoff	gene	52697242	52718028	.	-	.	EL10Ac4g09373	Protein ALWAYS EARLY 2;TMhmm_ExpAA:22.45
	lcl|Scaffold_3	Liftoff	gene	54053027	54056023	.	-	.	EL10Ac4g09456	Transcription initiation factor TFIID subunit 9
	lcl|Scaffold_3	Liftoff	gene	56365374	56386091	.	-	.	EL10Ac4g09604	DNA polymerase delta catalytic subunit
	lcl|Scaffold_3	Liftoff	gene	57198217	57209897	.	+	.	EL10Ac4g09662	Zinc finger CCCH domain-containing protein 44
	lcl|Scaffold_3	Liftoff	gene	58181422	58201981	.	-	.	EL10Ac4g09754	Protein CHROMATIN REMODELING 20 {ECO:0000303|PubMed:16547115}
	lcl|Scaffold_3	Liftoff	gene	59804419	59809630	.	-	.	EL10Ac4g09897	Malignant T-cell-amplified sequence 1
	lcl|Scaffold_3	Liftoff	gene	59830740	59837522	.	+	.	EL10Ac4g09899	Putative splicing factor C222
	lcl|Scaffold_3	Liftoff	gene	62540337	62559399	.	-	.	EL10Ac4g10173	Protein CHROMATIN REMODELING 5 {ECO:0000303|PubMed:16547115}
	lcl|Scaffold_3	Liftoff	gene	65215851	65227288	.	-	.	EL10Ac4g10325	Myb-like DNA-binding domain
	lcl|Scaffold_4	Liftoff	gene	983572	987908	.	-	.	EL10As7g23804	hypothetical protein;TMhmm_ExpAA:22.63
	lcl|Scaffold_4	Liftoff	gene	4448868	4471201	.	+	.	EL10Ac1g02273	Retinoblastoma-related protein
	lcl|Scaffold_4	Liftoff	gene	5077878	5085178	.	-	.	EL10Ac1g02255	Zinc finger CCCH domain-containing protein 6
	lcl|Scaffold_4	Liftoff	gene	11039617	11073438	.	-	.	EL10Ac1g02062	Uridine-cytidine kinase C;TMhmm_ExpAA:22.91
	lcl|Scaffold_4	Liftoff	gene	17997746	18003001	.	+	.	EL10Ac1g01940	Protein NLP4
	lcl|Scaffold_4	Liftoff	gene	22266159	22270440	.	-	.	EL10Ac1g01844	bZIP transcription factor 60
	lcl|Scaffold_4	Liftoff	gene	39505803	39529238	.	+	.	EL10Ac1g01482	Pleckstrin homology domain-containing family A member 8
	lcl|Scaffold_4	Liftoff	gene	40893115	40907671	.	+	.	EL10Ac1g01440	Small RNA degrading nuclease 5
	lcl|Scaffold_4	Liftoff	gene	44990052	45000952	.	-	.	EL10Ac1g01289	DNA-binding protein SMUBP-2
	lcl|Scaffold_4	Liftoff	gene	48395164	48408338	.	-	.	EL10Ac1g01135	Aminomethyltransferase, mitochondrial
	lcl|Scaffold_4	Liftoff	gene	53183539	53186878	.	-	.	EL10Ac1g00830	Putative expansin-B2;SignalP:0.858
	lcl|Scaffold_4	Liftoff	gene	53488751	53518504	.	+	.	EL10Ac1g00813	3-hydroxyisobutyryl-CoA hydrolase-like protein 1, mitochondrial
	lcl|Scaffold_4	Liftoff	gene	53620053	53631873	.	+	.	EL10Ac1g00805	Alpha/beta hydrolase family
	lcl|Scaffold_4	Liftoff	gene	56248543	56252550	.	+	.	EL10Ac1g00627	Uncharacterised conserved protein
	lcl|Scaffold_4	Liftoff	gene	57547292	57552795	.	-	.	EL10Ac1g00536	Protein of unknown function (DUF1446)
	lcl|Scaffold_4	Liftoff	gene	58051278	58085603	.	-	.	EL10Ac1g00492	Golgi-body localisation protein domain;TMhmm_ExpAA:22.78
	lcl|Scaffold_4	Liftoff	gene	61915304	61929530	.	-	.	EL10Ac1g00179	Caffeic acid 3-O-methyltransferase
	lcl|Scaffold_4	Liftoff	gene	61959392	61963674	.	-	.	EL10Ac1g00176	Caffeic acid 3-O-methyltransferase
	lcl|Scaffold_4	Liftoff	gene	62288988	62293643	.	-	.	EL10Ac1g00142	Myb-related protein Zm1
	lcl|Scaffold_4	Liftoff	gene	62340296	62346493	.	-	.	EL10Ac1g00135	Carboxymethylenebutenolidase homolog
	lcl|Scaffold_4	Liftoff	gene	62341388	62342602	.	+	.	EL10Ac1g00136	Carboxymethylenebutenolidase homolog
	lcl|Scaffold_4	Liftoff	gene	63019542	63032948	.	+	.	EL10Ac1g00071	ABC transporter E family member 2
	lcl|Scaffold_4	Liftoff	gene	63558810	63566704	.	-	.	EL10Ac1g00041	Probable MYST-like histone acetyltransferase 1
	lcl|Scaffold_5	Liftoff	gene	88969	96933	.	+	.	EL10Ac8g20636	Putative secretory carrier-associated membrane protein 1;TMhmm_ExpAA:91.77
	lcl|Scaffold_5	Liftoff	gene	629283	633896	.	+	.	EL10Ac8g20590	Xylem cysteine proteinase 2;SignalP:0.81;TMhmm_ExpAA:19.35
	lcl|Scaffold_5	Liftoff	gene	2999809	3003497	.	+	.	EL10Ac8g20424	F-box/LRR-repeat protein 4
	lcl|Scaffold_5	Liftoff	gene	6871826	6880375	.	-	.	EL10Ac8g20211	Tonoplast dicarboxylate transporter;TMhmm_ExpAA:267.67
	lcl|Scaffold_5	Liftoff	gene	19513481	19546053	.	-	.	EL10Ac8g19828	Glutamate receptor 2.7;SignalP:0.797;TMhmm_ExpAA:69.79
	lcl|Scaffold_5	Liftoff	gene	23572781	23617336	.	-	.	EL10Ac8g19742	Exocyst complex component SEC6
	lcl|Scaffold_5	Liftoff	gene	27064880	27094448	.	-	.	EL10Ac8g19650	Phosphoglucan phosphatase DSP4, amyloplastic {ECO:0000250|UniProtKB:Q9FEB5}
	lcl|Scaffold_5	Liftoff	gene	30096389	30106598	.	+	.	EL10Ac8g19585	Cationic amino acid transporter 1;TMhmm_ExpAA:298.44
	lcl|Scaffold_5	Liftoff	gene	39018783	39059065	.	+	.	EL10Ac8g19421	Nudix hydrolase 3
	lcl|Scaffold_5	Liftoff	gene	42130406	42149404	.	+	.	EL10Ac8g19339	Beta-xylosidase/alpha-L-arabinofuranosidase 2 {ECO:0000303|PubMed:17615411, ECO:0000312|EMBL:ABQ45228
	lcl|Scaffold_5	Liftoff	gene	50567119	50574853	.	-	.	EL10Ac8g18991	Respiratory burst oxidase homolog protein E;TMhmm_ExpAA:109.34
	lcl|Scaffold_6	Liftoff	gene	1682358	1698504	.	-	.	EL10Ac7g17032	Magnesium transporter MRS2-1;TMhmm_ExpAA:44.63
	lcl|Scaffold_6	Liftoff	gene	4178775	4191153	.	-	.	EL10Ac7g16914	Heme-binding-like protein At3g10130, chloroplastic
	lcl|Scaffold_6	Liftoff	gene	8768536	8769557	.	-	.	EL10Ac7g16681	Zinc finger protein ZAT5
	lcl|Scaffold_6	Liftoff	gene	10198448	10216740	.	+	.	EL10Ac7g16620	Phosphoglycerate kinase {ECO:0000255|HAMAP-Rule:MF_00145}
	lcl|Scaffold_6	Liftoff	gene	17112342	17146170	.	+	.	EL10Ac7g17230	Uncharacterized protein in xynA 3'region
	lcl|Scaffold_6	Liftoff	gene	47842022	47847548	.	-	.	EL10Ac7g18066	RING finger protein 141
	lcl|Scaffold_6	Liftoff	gene	48475280	48486784	.	-	.	EL10Ac7g18106	Leucine-zipper of ternary complex factor MIP1
	lcl|Scaffold_6	Liftoff	gene	51442347	51444583	.	+	.	EL10Ac7g16484	Protein of unknown function (DUF581)
	lcl|Scaffold_6	Liftoff	gene	54498099	54510421	.	-	.	EL10Ac7g16319	Transcription factor E2FB
	lcl|Scaffold_6	Liftoff	gene	58221817	58226396	.	+	.	EL10Ac7g16004	Protein of unknown function (DUF674)
	lcl|Scaffold_7	Liftoff	gene	1879771	1889031	.	+	.	EL10Ac3g05057	Inositol-tetrakisphosphate 1-kinase 1
	lcl|Scaffold_7	Liftoff	gene	2181657	2190093	.	+	.	EL10Ac3g05090	ADP-ribosylation factor
	lcl|Scaffold_7	Liftoff	gene	2893658	2897683	.	+	.	EL10Ac3g05152	Heavy metal-associated isoprenylated plant protein 26
	lcl|Scaffold_7	Liftoff	gene	2964465	2988432	.	+	.	EL10Ac3g05157	Peroxidase 5 {ECO:0000250|UniProtKB:P22195}
	lcl|Scaffold_7	Liftoff	gene	3008374	3014743	.	-	.	EL10Ac3g05161	hypothetical protein
	lcl|Scaffold_7	Liftoff	gene	3197428	3203128	.	+	.	EL10Ac3g05176	Syntaxin-121;TMhmm_ExpAA:21.75
	lcl|Scaffold_7	Liftoff	gene	4878839	4884531	.	+	.	EL10Ac3g05324	Reverse transcriptase-like
	lcl|Scaffold_7	Liftoff	gene	4906717	4916962	.	-	.	EL10Ac3g05329	Cyclic nucleotide-gated ion channel 1;TMhmm_ExpAA:109.09
	lcl|Scaffold_7	Liftoff	gene	8074309	8086684	.	-	.	EL10Ac3g05594	Short-chain dehydrogenase TIC 32, chloroplastic
	lcl|Scaffold_7	Liftoff	gene	10095515	10109903	.	-	.	EL10Ac3g05729	Putative F-box/LRR-repeat protein At3g18150
	lcl|Scaffold_7	Liftoff	gene	10143251	10147186	.	-	.	EL10Ac3g05733	hypothetical protein
	lcl|Scaffold_7	Liftoff	gene	11447524	11463930	.	-	.	EL10Ac3g05812	Probable carboxylesterase 1
	lcl|Scaffold_7	Liftoff	gene	11478272	11491769	.	+	.	EL10Ac3g05814	Putative disease resistance protein RGA1
	lcl|Scaffold_7	Liftoff	gene	11493881	11512637	.	-	.	EL10Ac3g05815	Probable mitochondrial intermediate peptidase, mitochondrial
	lcl|Scaffold_7	Liftoff	gene	13796358	13808136	.	-	.	EL10Ac3g05956	Cytosolic sulfotransferase 15
	lcl|Scaffold_7	Liftoff	gene	14295836	14310188	.	+	.	EL10Ac3g05987	Lysine--tRNA ligase;TMhmm_ExpAA:77.60
	lcl|Scaffold_7	Liftoff	gene	14428029	14440332	.	-	.	EL10Ac3g05995	B3 domain-containing protein REM8
	lcl|Scaffold_7	Liftoff	gene	14508452	14516503	.	-	.	EL10Ac3g05997	B3 domain-containing protein REM9;SignalP:0.526
	lcl|Scaffold_7	Liftoff	gene	14553822	14558536	.	-	.	EL10Ac3g06003	Chitinase 9
	lcl|Scaffold_7	Liftoff	gene	14703412	14714093	.	-	.	EL10Ac3g06012	3beta-hydroxysteroid-dehydrogenase/decarboxylase isoform 3;TMhmm_ExpAA:81
	lcl|Scaffold_7	Liftoff	gene	14734123	14742676	.	+	.	EL10Ac3g06013	Probable hydroxyacylglutathione hydrolase 2, chloroplast
	lcl|Scaffold_7	Liftoff	gene	14744397	14756713	.	-	.	EL10Ac3g06014	Calreticulin-3;SignalP:0.841
	lcl|Scaffold_7	Liftoff	gene	15439487	15445462	.	-	.	EL10Ac3g06044	Wall-associated receptor kinase 2;SignalP:0.743;TMhmm_ExpAA:37.61
	lcl|Scaffold_7	Liftoff	gene	16782100	16791886	.	-	.	EL10Ac3g06104	(+)-neomenthol dehydrogenase
	lcl|Scaffold_7	Liftoff	gene	18142411	18178163	.	-	.	EL10Ac3g06161	Probable thiol methyltransferase 2
	lcl|Scaffold_7	Liftoff	gene	25233747	25253107	.	+	.	EL10Ac3g06365	Light-mediated development protein DET1
	lcl|Scaffold_7	Liftoff	gene	36565418	36572392	.	+	.	EL10Ac3g06561	hypothetical protein
	lcl|Scaffold_7	Liftoff	gene	45306504	45315012	.	+	.	EL10Ac3g06825	Glutamyl-tRNA reductase-binding protein, chloroplastic {ECO:0000303|PubMed:22180625}
	lcl|Scaffold_7	Liftoff	gene	47413352	47416916	.	+	.	EL10Ac3g06907	Probable serine/threonine-protein kinase At1g18390;SignalP:0.841;TMhmm_ExpAA:62.28
	lcl|Scaffold_7	Liftoff	gene	49437144	49448265	.	-	.	EL10Ac3g07019	1-acyl-sn-glycerol-3-phosphate acyltransferase 2;TMhmm_ExpAA:68.07
	lcl|Scaffold_7	Liftoff	gene	52712870	52726710	.	+	.	EL10Ac3g07219	Nucleolar protein 10
	lcl|Scaffold_7	Liftoff	gene	54782654	54787906	.	+	.	EL10Ac3g07332	hypothetical protein
	lcl|Scaffold_7	Liftoff	gene	55059143	55078655	.	+	.	EL10Ac3g07348	Probable protein S-acyltransferase 4;TMhmm_ExpAA:178.04
	lcl|Scaffold_8	Liftoff	gene	88430	102506	.	+	.	EL10Ac2g02397	hypothetical protein;TMhmm_ExpAA:578.92
	lcl|Scaffold_8	Liftoff	gene	447249	453970	.	+	.	EL10Ac2g02429	Histidine kinase 5
	lcl|Scaffold_8	Liftoff	gene	2671259	2687591	.	-	.	EL10Ac2g02579	Potassium channel AKT1;TMhmm_ExpAA:173.57
	lcl|Scaffold_8	Liftoff	gene	2767716	2815409	.	+	.	EL10Ac2g02580	Cytochrome b-c1 complex subunit 7
	lcl|Scaffold_8	Liftoff	gene	6778945	6800661	.	+	.	EL10Ac2g02806	Probable tRNA N6-adenosine threonylcarbamoyltransferase, mitochondrial {ECO:0000255|HAMAP-Rule:MF_03179}
	lcl|Scaffold_8	Liftoff	gene	7682221	7696417	.	+	.	EL10Ac2g02855	Protein trichome birefringence-like 38;SignalP:0.747
	lcl|Scaffold_8	Liftoff	gene	7868785	7874009	.	-	.	EL10Ac2g02860	Agglutinin
	lcl|Scaffold_8	Liftoff	gene	14344848	14352475	.	-	.	EL10Ac2g03072	Probable LRR receptor-like serine/threonine-protein kinase At4g26540
	lcl|Scaffold_8	Liftoff	gene	19438793	19456061	.	-	.	EL10Ac2g03212	Putative cyclin-B3-1
	lcl|Scaffold_8	Liftoff	gene	31572809	31592900	.	-	.	EL10Ac2g03457	Beta-hexosaminidase 1;SignalP:0.639
	lcl|Scaffold_8	Liftoff	gene	36767789	36784510	.	-	.	EL10Ac2g03607	ABC transporter D family member 2, chloroplastic;TMhmm_ExpAA:94.97
	lcl|Scaffold_8	Liftoff	gene	38538979	38545867	.	-	.	EL10Ac2g03684	Myb/SANT-like DNA-binding domain
	lcl|Scaffold_8	Liftoff	gene	39677395	39689016	.	+	.	EL10Ac2g03734	Uncharacterized aarF domain-containing protein kinase At4g31390, chloroplastic
	lcl|Scaffold_8	Liftoff	gene	41011054	41017745	.	+	.	EL10Ac2g03797	Thermospermine synthase ACAULIS5
	lcl|Scaffold_8	Liftoff	gene	42517484	42555324	.	-	.	EL10Ac2g03880	HEAT repeat-containing protein 6
	lcl|Scaffold_8	Liftoff	gene	43535746	43543826	.	+	.	EL10Ac2g03930	Vacuolar-processing enzyme alpha-isozyme;SignalP:0.825
	lcl|Scaffold_8	Liftoff	gene	49072599	49080200	.	-	.	EL10Ac2g04264	Phosphorylated carbohydrates phosphatase TM_1254
	lcl|Scaffold_8	Liftoff	gene	51066661	51070487	.	+	.	EL10Ac2g04433	U3 small nucleolar ribonucleoprotein protein IMP3
	lcl|Scaffold_8	Liftoff	gene	55556306	55570049	.	+	.	EL10Ac2g04821	Probable indole-3-pyruvate monooxygenase YUCCA10
	lcl|Scaffold_8	Liftoff	gene	55737084	55743060	.	+	.	EL10Ac2g04839	Hsp70-Hsp90 organizing protien 1;TMhmm_ExpAA:45.48
	lcl|Scaffold_8	Liftoff	gene	56104676	56115879	.	+	.	EL10Ac2g04864	hypothetical protein
	lcl|Scaffold_9	Liftoff	gene	1645852	1687524	.	+	.	EL10Ac9g22930	Serine/threonine-protein kinase sepA {ECO:0000250|UniProtKB:Q5B4Z3}
	lcl|Scaffold_9	Liftoff	gene	9540895	9560128	.	-	.	EL10Ac9g22576	Serine/threonine-protein phosphatase 6 regulatory ankyrin repeat subunit B
	lcl|Scaffold_9	Liftoff	gene	14434895	14446994	.	+	.	EL10Ac9g22431	Pre-rRNA-processing protein TSR2
	lcl|Scaffold_9	Liftoff	gene	25652862	25664942	.	-	.	EL10Ac9g20810	hypothetical protein
	lcl|Scaffold_9	Liftoff	gene	41429473	41431399	.	-	.	EL10Ac9g21282	Vacuolar amino acid transporter 1;TMhmm_ExpAA:225.90
	lcl|Scaffold_9	Liftoff	gene	46358213	46365981	.	-	.	EL10Ac9g21577	Probable receptor-like protein kinase At1g49730;SignalP:0.694;TMhmm_ExpAA:48.38
	lcl|Scaffold_9	Liftoff	gene	46675608	46689315	.	+	.	EL10Ac9g21593	O-acyltransferase WSD1
	lcl|Scaffold_9	Liftoff	gene	47500601	47512565	.	+	.	EL10Ac9g21667	Kinesin-related protein 11
	lcl|Scaffold_9	Liftoff	gene	48115369	48118152	.	-	.	EL10Ac9g21715	Pimeloyl-[acyl-carrier protein] methyl ester esterase {ECO:0000255|HAMAP-Rule:MF_01260}
	lcl|Scaffold_9	Liftoff	gene	48327618	48333631	.	+	.	EL10Ac9g21727	Probable receptor-like serine/threonine-protein kinase At4g34500;TMhmm_ExpAA:23.97
	lcl|Scaffold_9	Liftoff	gene	51322904	51341214	.	+	.	EL10Ac9g21970	3beta-hydroxysteroid-dehydrogenase/decarboxylase isoform 2;TMhmm_ExpAA:72.20
	lcl|Scaffold_9	Liftoff	gene	51513278	51527398	.	-	.	EL10Ac9g21979	E3 ubiquitin-protein ligase At4g11680;TMhmm_ExpAA:92
	lcl|Scaffold_9	Liftoff	gene	52264880	52278589	.	+	.	EL10Ac9g22040	Zinc transporter 1;SignalP:0.749;TMhmm_ExpAA:349.50
	lcl|Scaffold_9	Liftoff	gene	52889989	52891913	.	+	.	EL10Ac9g22099	GATA transcription factor 12
	lcl|Scaffold_9	Liftoff	gene	53136410	53139843	.	+	.	EL10Ac9g22117	MADS-box transcription factor 27
	lcl|Scaffold_9	Liftoff	gene	55473478	55489925	.	+	.	EL10Ac9g22315	hypothetical protein;TMhmm_ExpAA:20.38
	lcl|Scaffold_9	Liftoff	gene	55501011	55520595	.	+	.	EL10Ac9g22319	Scopoletin glucosyltransferase
