# Supplementary material for: Select and Sequence of a Segregating Sugar Beet Population Provides Genomic Perspective of Host Resistance to Seedling Rhizoctonia solani Infection
Source: Front Plant Sci. 2022 Jan 13;12:785267. doi: 10.3389/fpls.2021.785267 (PMC8793884; doi:10.3389/fpls.2021.785267)
Supplement: Supplementary file 4 [file Table_4.xlsx]

## Sheet: Sheet1
lcl|Scaffold_1	Liftoff	gene	2838941	2851155	.	+	.	EL10Ac6g15590	DEAD-box ATP-dependent RNA helicase 16
lcl|Scaffold_1	Liftoff	gene	5478446	5513198	.	-	.	EL10Ac6g15479	Transformation/transcription domain-associated protein
lcl|Scaffold_1	Liftoff	gene	5741255	5754057	.	-	.	EL10Ac6g15462	Domain of unknown function (DUF4210)
lcl|Scaffold_1	Liftoff	gene	11465035	11473576	.	+	.	EL10Ac6g15080	Protein FAR-RED ELONGATED HYPOCOTYL 3
lcl|Scaffold_1	Liftoff	gene	11696003	11698657	.	+	.	EL10Ac6g15067	Peptidyl-prolyl cis-trans isomerase FKBP16-2, chloroplastic
lcl|Scaffold_1	Liftoff	gene	24963657	24994859	.	+	.	EL10Ac6g14562	Importin-9;TMhmm_ExpAA:27.48
lcl|Scaffold_1	Liftoff	gene	46588079	46642422	.	-	.	EL10Ac6g14083	Nuclear pore complex protein GP210 {ECO:0000303|PubMed:21189294};SignalP:0.539;TMhmm_ExpAA:40.15
lcl|Scaffold_1	Liftoff	gene	66562637	66581359	.	-	.	EL10Ac6g13480	Mannosyl-oligosaccharide glucosidase GCS1;TMhmm_ExpAA:22.85
lcl|Scaffold_2	Liftoff	gene	787508	799504	.	-	.	EL10Ac5g13023	Oxysterol-binding protein-related protein 2A
lcl|Scaffold_2	Liftoff	gene	1795900	1800250	.	-	.	EL10Ac5g12953	Protein NLP7
lcl|Scaffold_2	Liftoff	gene	15091559	15093205	.	+	.	EL10Ac5g12178	hypothetical protein
lcl|Scaffold_2	Liftoff	gene	17790528	17793775	.	-	.	EL10Ac5g12072	Putative disease resistance protein RGA1
lcl|Scaffold_2	Liftoff	gene	58065280	58072480	.	-	.	EL10Ac5g10958	Angio-associated migratory cell protein
lcl|Scaffold_3	Liftoff	gene	15281309	15302076	.	+	.	EL10Ac4g08331	Putative ribonuclease H protein At1g65750
lcl|Scaffold_3	Liftoff	gene	52697242	52718028	.	-	.	EL10Ac4g09373	Protein ALWAYS EARLY 2;TMhmm_ExpAA:22.45
lcl|Scaffold_3	Liftoff	gene	59804419	59809630	.	-	.	EL10Ac4g09897	Malignant T-cell-amplified sequence 1
lcl|Scaffold_3	Liftoff	gene	65215851	65227288	.	-	.	EL10Ac4g10325	Myb-like DNA-binding domain
lcl|Scaffold_4	Liftoff	gene	40893115	40907671	.	+	.	EL10Ac1g01440	Small RNA degrading nuclease 5
lcl|Scaffold_4	Liftoff	gene	53488751	53518504	.	+	.	EL10Ac1g00813	3-hydroxyisobutyryl-CoA hydrolase-like protein 1, mitochondrial
lcl|Scaffold_4	Liftoff	gene	63019542	63032948	.	+	.	EL10Ac1g00071	ABC transporter E family member 2
lcl|Scaffold_5	Liftoff	gene	6871826	6880375	.	-	.	EL10Ac8g20211	Tonoplast dicarboxylate transporter;TMhmm_ExpAA:267.67
lcl|Scaffold_5	Liftoff	gene	23572781	23617336	.	-	.	EL10Ac8g19742	Exocyst complex component SEC6
lcl|Scaffold_5	Liftoff	gene	42130406	42149404	.	+	.	EL10Ac8g19339	Beta-xylosidase/alpha-L-arabinofuranosidase 2 {ECO:0000303|PubMed:17615411, ECO:0000312|EMBL:ABQ45228.1};TMhmm_ExpAA:20.75
lcl|Scaffold_7	Liftoff	gene	2964465	2988432	.	+	.	EL10Ac3g05157	Peroxidase 5 {ECO:0000250|UniProtKB:P22195}
lcl|Scaffold_7	Liftoff	gene	4906717	4916962	.	-	.	EL10Ac3g05329	Cyclic nucleotide-gated ion channel 1;TMhmm_ExpAA:109.09
lcl|Scaffold_7	Liftoff	gene	14295836	14310188	.	+	.	EL10Ac3g05987	Lysine--tRNA ligase;TMhmm_ExpAA:77.60
lcl|Scaffold_7	Liftoff	gene	25233747	25253107	.	+	.	EL10Ac3g06365	Light-mediated development protein DET1
lcl|Scaffold_8	Liftoff	gene	2767716	2815409	.	+	.	EL10Ac2g02580	Cytochrome b-c1 complex subunit 7

## Sheet: Sheet2
	Supplemental Table 4 - Gene promoter sequences associated with significant Fst
	Chromosome	Annotation	Feature	Start Pos	Stop Pos		Strand		EL10.1 Gene ID	Gene Description
	lcl|Scaffold_1	Liftoff	gene	2838941	2851155	.	+	.	EL10Ac6g15590	DEAD-box ATP-dependent RNA helicase 16
	lcl|Scaffold_1	Liftoff	gene	5478446	5513198	.	-	.	EL10Ac6g15479	Transformation/transcription domain-associated protein
	lcl|Scaffold_1	Liftoff	gene	5741255	5754057	.	-	.	EL10Ac6g15462	Domain of unknown function (DUF4210)
	lcl|Scaffold_1	Liftoff	gene	11465035	11473576	.	+	.	EL10Ac6g15080	Protein FAR-RED ELONGATED HYPOCOTYL 3
	lcl|Scaffold_1	Liftoff	gene	11696003	11698657	.	+	.	EL10Ac6g15067	Peptidyl-prolyl cis-trans isomerase FKBP16-2, chloroplastic
	lcl|Scaffold_1	Liftoff	gene	24963657	24994859	.	+	.	EL10Ac6g14562	Importin-9;TMhmm_ExpAA:27.48
	lcl|Scaffold_1	Liftoff	gene	46588079	46642422	.	-	.	EL10Ac6g14083	Nuclear pore complex protein GP210 {ECO:0000303|PubMed:21189294};SignalP:0.539;TMhmm_ExpAA:40.15
	lcl|Scaffold_1	Liftoff	gene	66562637	66581359	.	-	.	EL10Ac6g13480	Mannosyl-oligosaccharide glucosidase GCS1;TMhmm_ExpAA:22.85
	lcl|Scaffold_2	Liftoff	gene	787508	799504	.	-	.	EL10Ac5g13023	Oxysterol-binding protein-related protein 2A
	lcl|Scaffold_2	Liftoff	gene	1795900	1800250	.	-	.	EL10Ac5g12953	Protein NLP7
	lcl|Scaffold_2	Liftoff	gene	15091559	15093205	.	+	.	EL10Ac5g12178	hypothetical protein
	lcl|Scaffold_2	Liftoff	gene	17790528	17793775	.	-	.	EL10Ac5g12072	Putative disease resistance protein RGA1
	lcl|Scaffold_2	Liftoff	gene	58065280	58072480	.	-	.	EL10Ac5g10958	Angio-associated migratory cell protein
	lcl|Scaffold_3	Liftoff	gene	15281309	15302076	.	+	.	EL10Ac4g08331	Putative ribonuclease H protein At1g65750
	lcl|Scaffold_3	Liftoff	gene	52697242	52718028	.	-	.	EL10Ac4g09373	Protein ALWAYS EARLY 2;TMhmm_ExpAA:22.45
	lcl|Scaffold_3	Liftoff	gene	59804419	59809630	.	-	.	EL10Ac4g09897	Malignant T-cell-amplified sequence 1
	lcl|Scaffold_3	Liftoff	gene	65215851	65227288	.	-	.	EL10Ac4g10325	Myb-like DNA-binding domain
	lcl|Scaffold_4	Liftoff	gene	40893115	40907671	.	+	.	EL10Ac1g01440	Small RNA degrading nuclease 5
	lcl|Scaffold_4	Liftoff	gene	53488751	53518504	.	+	.	EL10Ac1g00813	3-hydroxyisobutyryl-CoA hydrolase-like protein 1, mitochondrial
	lcl|Scaffold_4	Liftoff	gene	63019542	63032948	.	+	.	EL10Ac1g00071	ABC transporter E family member 2
	lcl|Scaffold_5	Liftoff	gene	6871826	6880375	.	-	.	EL10Ac8g20211	Tonoplast dicarboxylate transporter;TMhmm_ExpAA:267.67
	lcl|Scaffold_5	Liftoff	gene	23572781	23617336	.	-	.	EL10Ac8g19742	Exocyst complex component SEC6
	lcl|Scaffold_5	Liftoff	gene	42130406	42149404	.	+	.	EL10Ac8g19339	Beta-xylosidase/alpha-L-arabinofuranosidase 2 {ECO:0000303|PubMed:17615411, ECO:0000312|EMBL:ABQ45228.1};TMhmm_ExpAA:20.75
	lcl|Scaffold_7	Liftoff	gene	2964465	2988432	.	+	.	EL10Ac3g05157	Peroxidase 5 {ECO:0000250|UniProtKB:P22195}
	lcl|Scaffold_7	Liftoff	gene	4906717	4916962	.	-	.	EL10Ac3g05329	Cyclic nucleotide-gated ion channel 1;TMhmm_ExpAA:109.09
	lcl|Scaffold_7	Liftoff	gene	14295836	14310188	.	+	.	EL10Ac3g05987	Lysine--tRNA ligase;TMhmm_ExpAA:77.60
	lcl|Scaffold_7	Liftoff	gene	25233747	25253107	.	+	.	EL10Ac3g06365	Light-mediated development protein DET1
	lcl|Scaffold_8	Liftoff	gene	2767716	2815409	.	+	.	EL10Ac2g02580	Cytochrome b-c1 complex subunit 7
