# Supplementary material for: Select and Sequence of a Segregating Sugar Beet Population Provides Genomic Perspective of Host Resistance to Seedling Rhizoctonia solani Infection
Source: Front Plant Sci. 2022 Jan 13;12:785267. doi: 10.3389/fpls.2021.785267 (PMC8793884; doi:10.3389/fpls.2021.785267)
Supplement: Supplementary file 6 [file Table_6.xlsx]

## Sheet: Sheet1
	Supplemental Table 6 - Gene promoter sequences associated with significant Fst
	Chromosome	Annotation	Feature	Start Pos	Stop Pos		Strand		EL10.1 Gene ID	Gene Description
	lcl|Scaffold_6	Liftoff	gene	54267697	54285719	.	-	.	EL10Ac7g16336	Protein HOTHEAD;SignalP:0.837;TMhmm_ExpAA:21
	lcl|Scaffold_7	Liftoff	gene	14938180	14948724	.	-	.	EL10Ac3g06020	hypothetical protein
	lcl|Scaffold_9	Liftoff	gene	46894470	46899921	.	-	.	EL10Ac9g21618	hypothetical protein
	lcl|Scaffold_9	Liftoff	gene	46899940	46900230	.	-	.	EL10Ac9g21619	Benzyl alcohol O-benzoyltransferase
	lcl|Scaffold_1	Liftoff	gene	10518524	10519379	.	-	.	EL10Ac6g15117	Zinc finger protein STOP1 homolog
	lcl|Scaffold_1	Liftoff	gene	19218621	19225004	.	+	.	EL10Ac6g14731	Probable inactive receptor kinase At5g10020;TMhmm_ExpAA:41.51
	lcl|Scaffold_1	Liftoff	gene	19399726	19403741	.	+	.	EL10Ac6g14726	N-acylphosphatidylethanolamine synthase
	lcl|Scaffold_1	Liftoff	gene	21265541	21281967	.	+	.	EL10Ac6g14670	Replication factor C subunit 1
	lcl|Scaffold_1	Liftoff	gene	54209965	54216722	.	+	.	EL10Ac6g13913	Sugar transport protein 14
	lcl|Scaffold_2	Liftoff	gene	17791083	17793593	.	+	.	EL10Ac5g12073	Putative disease resistance protein RGA3
	lcl|Scaffold_2	Liftoff	gene	18010349	18012965	.	-	.	EL10Ac5g12068	BED zinc finger
	lcl|Scaffold_2	Liftoff	gene	18143875	18147414	.	+	.	EL10Ac5g12061	Transcription factor MYB39
	lcl|Scaffold_2	Liftoff	gene	18697777	18700390	.	-	.	EL10Ac5g12041	Protein NRT1/ PTR FAMILY 5.4;TMhmm_ExpAA:180.49
	lcl|Scaffold_2	Liftoff	gene	2822200	2823282	.	-	.	EL10Ac5g12873	Ethylene-responsive transcription factor CRF4
	lcl|Scaffold_2	Liftoff	gene	35364082	35384320	.	+	.	EL10Ac5g11572	Metallothionein
	lcl|Scaffold_2	Liftoff	gene	54505312	54522281	.	-	.	EL10Ac5g11122	hypothetical protein
	lcl|Scaffold_3	Liftoff	gene	1123553	1123894	.	-	.	EL10Ac4g07600	RNA polymerase II subunit A C-terminal domain phosphatase SSU72
	lcl|Scaffold_3	Liftoff	gene	1971537	1980525	.	+	.	EL10Ac4g07665	Protein TolB {ECO:0000255|HAMAP-Rule:MF_00671}
	lcl|Scaffold_3	Liftoff	gene	48281666	48286619	.	+	.	EL10Ac4g09188	Guanine deaminase
	lcl|Scaffold_3	Liftoff	gene	56316247	56318125	.	-	.	EL10Ac4g09599	Putative pentatricopeptide repeat-containing protein At1g12700, mitochondrial
	lcl|Scaffold_3	Liftoff	gene	56320040	56320761	.	+	.	EL10Ac4g09600	Nuclear transcription factor Y subunit B-7
	lcl|Scaffold_3	Liftoff	gene	60770287	60774682	.	+	.	EL10Ac4g09998	Protein kri1
	lcl|Scaffold_3	Liftoff	gene	6717643	6722928	.	-	.	EL10Ac4g07996	Probable sesquiterpene synthase
	lcl|Scaffold_4	Liftoff	gene	1905484	1910919	.	+	.	EL10Ac1g02366	Heptahelical transmembrane protein 4;TMhmm_ExpAA:151.43
	lcl|Scaffold_4	Liftoff	gene	56513070	56520950	.	-	.	EL10Ac1g00604	GTPase HflX {ECO:0000255|HAMAP-Rule:MF_00900}
	lcl|Scaffold_5	Liftoff	gene	1171095	1179228	.	-	.	EL10Ac8g20550	Probable serine/threonine-protein kinase abkC;TMhmm_ExpAA:21.89
	lcl|Scaffold_5	Liftoff	gene	48906119	48906750	.	+	.	EL10Ac8g19076	Germin-like protein subfamily 3 member 3;SignalP:0.933;TMhmm_ExpAA:18.72
	lcl|Scaffold_5	Liftoff	gene	61710106	61717086	.	+	.	EL10Ac8g18254	BNR repeat-like domain
	lcl|Scaffold_5	Liftoff	gene	7244203	7250837	.	+	.	EL10Ac8g20189	U4/U6.U5 tri-snRNP-associated protein 2
